# Supplementary material for: Foliar Application of Different Iron Sources Improves Morpho-Physiological Traits and Nutritional Quality of Broad Bean Grown in Sandy Soil
Source: Plants (Basel). 2022 Oct 2;11(19):2599. doi: 10.3390/plants11192599 (PMC9572197; doi:10.3390/plants11192599)
Supplement: Supplementary file 1 [file plants-11-02599-s001.zip]

Archive with 1 entries (1 files):
- plants-1922091-supplementary.pdf
